# Supplementary material for: Comprehensive Analysis of Risk Factors for Periodontitis Focusing on the Saliva Microbiome and Polymorphism
Source: Int J Environ Res Public Health. 2021 Jun 14;18(12):6430. doi: 10.3390/ijerph18126430 (PMC8296229; doi:10.3390/ijerph18126430)
Supplement: Supplementary file 1 [file ijerph-18-06430-s001.zip]

Archive with 3 entries (3 files):
- figure S1 TIFF.tif
- supplemental figure caption.pdf
- Table S1.pdf
